# Supplementary material for: Sustainable improvement of interprofessional care for better resident outcomes: protocol for the INTERSCALE hybrid type III effectiveness cluster-randomized trial comparing individualized and collaborative delivery of an evidence-based care model for long-term care
Source: Implement Sci. 2026 Feb 20;21:24. doi: 10.1186/s13012-026-01489-0 (PMC13032367; doi:10.1186/s13012-026-01489-0)
Supplement: Supplementary file 2 — Supplementary Material 2. [file 13012_2026_1489_MOESM2_ESM.xlsx]

## Sheet: Supplement 2
Implementation strategies: Name and definition				Actor	Action		Context		Target group	Time
Name of the strategy (INTERSCALE)	Name of the strategy, preferably using language that is consistent with existing literature (ERIC taxonomy)	Definition according to the ERIC taxonomy	Define the implementation strategy and any discrete components operationally (INTERSCALE)	Specify the person/people that do(es) or could do the action targeted	Specify the behaviour that needs to change, in terms that can be observed or measured		Specify the physicallocation, emotional context, or social setting in which the action is performed		Specify the person/people with/for whom the action is performed	Specify when the action is performed (the time/date/frequency)
					Arm I	Arm II	Arm I	Arm II		Arm I	Arm II
Sign binding contract between LTCFs and research group	Obtain formal commitments	Obtain written commitments from key partners that state what they will do to implement the innovation	Binding contracts between the LTCFs and the research team to agree to provide the INTERCARE nurse's salary and to remain a study site until the end of the study	Research team	Obtain written commitments from LTCFs that they agree to participate in the INTERSCALE study, to implement the INTERCARE model, and fulfill the required tasks		No specific context / Office of LTCF leadership		LTCF leadership	Preparation phase: 1 contract
Offer preparatory workshops for LTCF model implementers	Assess for readiness and identify barriers and facilitators	Assess various aspects of an organization to determine its degree of readiness to implement, barriers that may impede implementation, and strengths that can be used in the implementation effort	Provide tools and guidance for the LTCFs to assess their organization's readiness to change and implement the intervention as well as identify barriers and facilitators	Research team	Conduct preparation workshops to prepare the LTCFs model implementers for the implementation of the intervention and enable/encourage them to use/adapt the implementation handbook as a blueprint		First preparation workshop occurs in person; the rest online		LTCF model implementers	Preparation phase: 4 half-day preparation workshops: 3 workshops à 4 hours and 1 workshop à 3 hours
Support the creation of a new team structure *	Create a new clinical team	Change who serves on the clinical team, adding different disciplines and different skills to make it more likely that the clinical innovation is delivered (or is more successfully delivered)	Provide support for the INTERCARE nurse and the rest of the LTCF model implementers in the process of integrating the INTERCARE nurse and the associated new roles and responsibilities within the organization	Research team	Supporting the integration of the INTERCARE nurse in the LTCF by providing a job description and on-demand support for adapting the tasks and responsibilities of other staff members accordingly		The strategy is embedded within the coaching sessions for the INTERCARE nurse, preparation workshops, continous support meetings and the structured handbook for implementation		LTCF model implementers	Preparation phase & Implementation phase: Continuously
Provide a structured handbook for implementation of core components	Develop a formal implementation blueprint	Develop a formal implementation blueprint that includes all goals and strategies. The blueprint should include the following: 1) aim/purpose of the implementation; 2) scope of the change (e.g., what organizational units are affected); 3) timeframe and milestones; and 4) appropriate performance/progress measures. Use and update this plan to guide the implementation effort over time	Develop a formal implementation handbook, which includes performance objectives for each core component, peripheral elements, implementation strategies and supporting implementation materials	Research team	Disseminate the structured handbook for implementation		The structured handbook for implementationis provided on a dedicated online platfrom as a PDF.		LTCF model implementers	Preparation phase & Implementation phase: provided at the beginning of the preparation phase to be used throughout the study
Promote the adaptation of the model to LTCFs' local context *	Promote adaptability	Identify the ways a clinical innovation can be tailored to meet local needs and clarify which elements of the innovation must be maintained to preserve fidelity	Differentiate between core components and peripheral elements as well as performance objectives	Research team	Provide a clear differentiation what is expected for implementing the care model and optional considerations (e.i. minimal requirements vs. peripheral elements, performance objectives, etc)		The strategy is embedded within the preparation workshops, continous support meetings and the structured handbook for implementation		LTCF model implementers	Preparation phase & Implementation phase: Continuously
Distribute educational materials for internal use in LTCFs	Distribute educational materials	Distribute manuals, toolkits, and other supporting materials in ways that make it easier for stakeholders to learn about the innovation and for clinicians to learn how to deliver the clinical innovation	Distribute educational material that support the learning process and facilitate the implementation of the intervention	Research team	Distribute various materials, including guidelines on implementing evidence-based tools; algorithms on when and how to use hospitalization reflection tools; staff information handouts and PowerPoint presentations to inform staff about the communication tools; manuals on using the tracking tool for transfers to the hospital, etc.		The material is available in printed and electronic formats on a dedicated online platform accessible to participating LTCFs only		LTCF model implementers	Preparation phase & Implementation phase: Continously
Conduct ongoing training for the INTERCARE nurses	Conduct ongoing training	Plan for and conduct training in the clinical innovation in an ongoing way	Conduct training in a dynamic format to equip the INTERCARE nurses with the knowledge and skills to take on the role of a nurse with expanded geriatric expertise	CAS lecturers	The training, as part of the CAS, includes five modules and is provided in a dynamic training format. The modules are: 1. Clinical leadership and communication; 2: Comprehensive geriatric assessment / Advance care planning; 3: Geriatric syndromes (Ageing process, fraility, sarcopenia, vision and hearing loss, delirium, falls, geriatric psychiatry, etc) and an understanding of assessment and diagn…		CAS is offered as a blended curriculum with both onsite training and online learning		INTERCARE nurses	Various modalities are possible in the preparation and implementation phases of the project, depending on the LTCFs' and INTERCARE nurses' availabilities and overall planning, as well as the course start of the CAS (participating INTERCARE nurses from our study are integrated in the regular CAS courses) Regardless of the modality, the following hours are considered: 450 hours for complete CAS tra…
Offer a Data-driven quality improvement workshop	Conduct ongoing training	Plan for and conduct training in the clinical innovation in an ongoing way	Provide training and guidance on selecting a quality improvement topic, assessing available data, and developing a structure for sustainable data collection, monitoring, and interpretation	Research team and a representative from the software company offering data monitoring for LTCFs	Present and guide the use of the data monitoring dashboard provided by the software company, which supports the needs assessment instrument and enables the extraction of resident-level quality indicators. Facilitate discussions to support self-assessment of existing data-driven quality improvement practices, and guide participants in selecting a quality improvement topic and applying the PDCA cyc…		Online workshop		LTCF model implementers	Implementation phase: 1 workshop à 3 hours
Offer a sustainability workshop	Conduct ongoing training	Plan for and conduct training in the clinical innovation in an ongoing way	Provide a space for reflecting about sustainability and encourage networking and exchange	Research team	Presentations, group work, and open plenum sessions to encourage exchange and networking for the sustainment phase and beyond		In-person workshop with all the LTCFs within the cohort, with an open invitation to the LTCFs to invite other participants whose role is pertinent for reflecting on and ensuring sustainability		LTCF model implementers	Sustainment phase: 1 workshop à 4 hours
Conduct supporting meetings for LTCF model implementers	Facilitation	A process of interactive problem solving and support that occurs in a context of a recognized need for improvement and a supportive interpersonal relationship	Provide regular solution-focused coaching	Research team	Provide regular individualized meetings per LTCF to discuss the implementation process, provide content input about the model, and a space for interpreting the results from the benchmarking reports	Provide regular collaborative meetings for LTCFs (in the same cohort) to discuss the implementation process, provide content input about the model, and a space for interpreting the results from the benchmarking reports	Online, with the option for the first and final meetings to be held in person, if feasible and desired by the LTCF	Online	LTCF model implementers	Implementation phase: 6 meetings à 1.5 hour every 2 months with each LTCF separately	Implementation phase: 6 group meetings à 2 hours every 2 months (if 3 LTCFs), resp. 2.5 hours (if 4 LTCFs)
Provide coaching for the INTERCARE nurses	Provide ongoing consultation	Provide ongoing consultation with one or more experts in the strategies used to support implementing the innovation	Coaching concerning role content and role development of the INTERCARE nurses	Coach with training in solution-focused coaching, employed by the research team	Provide individualized coaching for INTERCARE nurses	Provide collaborative coaching for INTERCARE nurses	Online		INTERCARE nurses	Implementation phase: 10 individual coachings à 1 hour over the period of 12 months	Implementation phase: 10 group coaching sessions à 2 hours over the period of 12 months
Offer ticket system for continuous support	Centralize Technical Assistance	Develop and use a centralized system to deliver technical assistance focused on implementation issues	Provide a platform where LTCF model implementers can ask questions regarding the implementation of the INTERCARE model or data collection	Research team	Provide answers to the incoming questions via the ticket system within 48 hours		Online via a ticket tracking software		LTCF model implementers	Implementation phase & Sustainment pahase: Continously
Support benchmarking and internal quality control	Audit and provide feedback	Collect and summarize clinical performance data over a specified time period and give it to clinicians and administrators to monitor, evaluate, and modify provider behavior	Collect and summarize various types of data over a specified time period to help LTCFs identify their trends and areas for improvement	Research team	Produce benchmarking reports for several outcomes: At the level of the staff: job satisfaction, work environment, health conditions, perceived quality of care At the level of the LTCF: unplanned transfers, national quality indicators, advanced care planning, as well as staff absences and turnover		Provide benchmarking reports that are user-friendly and easy to interpret		LTCF model implementers	Implementation phase & Sustainment phase At the level of the staff: 3 reports every 4 months (only during the implementation phase) At the level of the LTCF: Quarterly reports (during both the implementation and sustainment phase)
Legend:
LTCF model implementers are defined as all members of the LTCF who are leading or are involved in the implementation process (i.e. LTCF leadership, INTERCARE nurse(s), project leaders, quality managers and other staff members)
* These implementation strategies are embedded within other strategies and are therefore not shown separately in Figures 3 and 5, respectively.
