# Supplementary material for: Sustainable improvement of interprofessional care for better resident outcomes: protocol for the INTERSCALE hybrid type III effectiveness cluster-randomized trial comparing individualized and collaborative delivery of an evidence-based care model for long-term care
Source: Implement Sci. 2026 Feb 20;21:24. doi: 10.1186/s13012-026-01489-0 (PMC13032367; doi:10.1186/s13012-026-01489-0)
Supplement: Supplementary file 4 — Supplementary Material 4. [file 13012_2026_1489_MOESM4_ESM.zip]

Archive with 4 entries (4 files):
- Supplement 4_Appendix_C_project schedule_251228_ESM.xlsx
- Supplement 4_Appendix_A_data collection_260214_ESM.docx
- Supplement 4_0 Contract INTERSCALE_251228_ESM.pdf
- Supplement 4_Appendix_B_study planning_260214_ESM.docx
